# Supplementary material for: A case report of non-lamin A/C dilated cardiomyopathy presenting in a patient with Najjar–Malouf syndrome
Source: Eur Heart J Case Rep. 2025 Feb 26;9(4):ytaf110. doi: 10.1093/ehjcr/ytaf110 (PMC11971476; doi:10.1093/ehjcr/ytaf110)
Supplement: ytaf110_Supplementary_Data [file ytaf110_supplementary_data.zip]

Archive with 6 entries (6 files):
- 09_2024 cine_2ch.avi
- 09_2024 cine_3ch.avi
- 09_2024 cine_4ch.avi
- 09_2024 SAX.avi
- Video 1 Echo.avi
- Video 2 Echo colour.avi
